# Supplementary material for: Premovement activity in the corticospinal tract is amplified by the placebo effect: an active inference account
Source: Soc Cogn Affect Neurosci. 2025 Feb 1;20(1):nsaf014. doi: 10.1093/scan/nsaf014 (PMC11799862; doi:10.1093/scan/nsaf014)
Supplement: nsaf014_Supp [file nsaf014_supp.zip]

Archive with 1 entries (1 files):
- scan-24-190-File007.docx
